# Supplementary material for: The complete mitochondrial genomes of two ghost moths, Thitarodes renzhiensis and Thitarodes yunnanensis: the ancestral gene arrangement in Lepidoptera
Source: BMC Genomics. 2012 Jun 22;13:276. doi: 10.1186/1471-2164-13-276 (PMC3463433; doi:10.1186/1471-2164-13-276)
Supplement: Additional file 3 — Table S1. PCR primer sequences. [file 1471-2164-13-276-S3.xls]

## Sheet: Sheet1
Table S1 PCR primer sequences
Fragment	Region	Primer sequence (5' →3')
F1	trnI-cox1	GTGCCTGAATAAAGGATTATTCTG
		GCTCCTAAAATTGATGAAATACC
F2	cox1	ATGGAGCAGGAACTGGATGAAC
		TATATGAATGTTCTGCTGGTGG
F3	cox1-cox3	TAGCTGGAATACCTCGACG
		GGTCATGGACTATAATCTAC
F4	atp6-nad3	ATTCGACCTGGAACTTTAGC
		GGPTCAAATCCACATTCAAATGGA
F5	cox3-nad5	GGATTTGAAGCAGCAGCTTG
		GGTATGGCAGCTAATTTTGAG
F6	nad5-nad4	CCVCCTATATAACGAATATCTTG
		CAGGGTCAATAATTTTAGCTGG
F7	nad4-cob	CCAGAAGAACATAAACCATG
		ATCTACTGCAAARCCRCCTC
F8	cob-rrnL	GGACGAGGAATTTATTATGAATC
		GACGAGAAGACCCTATAGAG
F9	rrnL-rrnS	CACCGGTTTGAACTCAGATC
		ATTTTGTGCCAGCAGTTGCG
F10	rrnS-nad2	CCAGTACCTCTACTTTGTTACGACTTATCTC
		CCAATTCAACAACCTAATCAGGAATTAGATG
V=A/C; R=A/T; P=A/G
